# Supplementary material for: Prognostic differences between pre-existing atrial fibrillation in chronic kidney disease and new-onset atrial fibrillation at hemodialysis initiation: a retrospective single-center cohort study
Source: PLoS One. 2025 Mar 25;20(3):e0320336. doi: 10.1371/journal.pone.0320336 (PMC11936237; doi:10.1371/journal.pone.0320336)
Supplement: S1 Data — (XLSX) [file pone.0320336.s001.xlsx]

## Sheet: 20231108
No	AF	AF２	Sex	Age at the initiation of dialysis	Stratified age <70, 70-79, ≧80	Time from initial visit to initiation of dialysis (days)	Primary disease of end-stage renal kidney	Creatinine (Cr) at initial visit (mg/dL)	Estimated glemerular filtration rate (eGFR) at initial visit (mL/min/1.73m2)	Central venous catheter insertion at the initiation of dialysis	Cause of hospitalization	Types of Infection	Infection	Pneumoniae	Congestive heart failure	Hyperkalemia	Ischemic heart disease	Other	Cr at the initiation of dialyasis (mg/dL)	eGFR at the initiation of dialysis (mL/min/1.73m2)	C-reactive protein at the initiation of dialysis (mg/dL)	White blood cell at the initiation of dialysis (10^3µL)	Hemoglobin at the initiation of dialysis (g/dL)	Potassium at the initiation of dialysis (mEq/L)	Blood urea nitrogen at the initiation of dialysis (mg/dL)	Albumin Yes ≧3.0g/dL, No <3.0g/dL	Albumin at the initiation of dialysis (g/dL)	Calcium at the initiation of dialyasis (mg/dL)	Corrected calcium at the initiation of dialyasis (mg/dL)	Phosphorus at the initiation of dialysis (mg/dL)	Intact parathormone at the initiation of dialysis (pg/mL)	Time from atrial fibrillation (AF) to initiation of dialysis (days)	AF	Pre-existing AF	New-onset AF	AF２	Paroxysmal AF	Onset (Pre-xeisting AF)	Onset (Pre-xeisting AF) year	Anticoagulant therapy	PT-INR	Electrocardiogram during the induction phase of dialysis	Renin-Angiotensin-Aldosterone-system inhibitor	ACE-i	ARB	MRA	Diuretic	Oral phosphorus adsorbent	Vitamin D preparations
5	No	No	Female	74	70-79	31	Glomerulonephritis	8.45	4.03641	No	Initiation of dialysis	No	No	No	No	No	No	No	8.62	3.94941	0.02	4	8.5	4.3	105.7	Yes	3.5	8.7	9.2	5.1	85		No	No	No	No						Yes	No	No	No	No	No	Yes	Yes
6	No	No	Male	55	<70	64	Glomerulonephritis	7.44	6.83623	No	Initiation of dialysis	No	No	No	No	No	No	No	15.76	2.22247	0.02	6.2	8.3	4.3	117.9	Yes	3.6	5.8	6.2	9.6			No	No	No	No	Yes					Yes	No	No	No	No	Yes	No	No
7	No	No	Female	64	<70	94	Nephrosclerosis	13.41	2.53902	No	Initiation of dialysis	No	No	No	No	No	No	No	13.42	2.53695	0.02	3.8	6.8	4.4	127.2	Yes	3.2	7.6	8.4	5			No	No	No	No						Yes	No	No	No	No	Yes	Yes	Yes
8	No	No	Male	66	<70	96	Diabetic nephropathy	7.22	6.73373	No	Initiation of dialysis	No	No	No	No	No	No	No	6.78	5.30728	0.33	5.9	9.9	3.4	94	Yes	3.2	8.3	9.1	5.7			No	No	No	No	No	2016-12-12	0	Yes	1.4	Yes	No	No	No	No	No	No	Yes
9	No	No	Female	67	<70	106	Diabetic nephropathy	5.1	7.24695	No	Initiation of dialysis	No	No	No	No	No	No	No	7.24	4.91823	0.02	6.8	8.3	4.6	45.4	Yes	3.5	8.4	8.9	4.2			No	No	No	No	No					Yes	No	No	No	No	No	Yes	No
11	No	No	Female	85	≧80	143	ADPKD	4.95	6.96314	No	Initiation of dialysis	No	No	No	No	No	No	No	6.83	4.89606	0.07	3.8	10.4	3.7	85.9	Yes	4	9	9	4.5	138.5		No	No	No	No	No					Yes	No	No	No	No	Yes	No	Yes
12	No	No	Male	76	70-79	163	Diabetic nephropathy	6.7	6.98687	No	Initiation of dialysis	No	No	No	No	No	No	No	14.02	2.30203	0.17	4.2	8.2	4.1	94.7	No	2.9	8.2	9.3	6.6	162.5		No	No	No	No	No	2014-03-26	3	No	1.1	Yes	No	No	No	No	Yes	No	No
13	Yes	new-onset AF	Male	81	≧80	11	Glomerulonephritis	5.8	8.03297	No	Infection	Pneumoniae	Yes	Yes	No	No	No	No	8.07	4.1361	13.36	9.5	10.2	2.8	79.2	No	1.8	7.8	10	6.3	73.5	5	Yes	No	Yes	new-onset AF						Yes	No	No	No	No	No	No	No
14	No	No	Female	79	70-79	173	Nephrosclerosis	5.84	5.95606	No	Infection	Enterocolitis	Yes	No	No	No	No	No	8.03	4.1886	0.22	19.3	10.6	2	119.7	No	2.7	6.6	7.9	3	215.4		No	No	No	No						Yes	No	No	No	No	Yes	Yes	Yes
15	No	No	Male	76	70-79	179	Diabetic nephropathy	5.07	9.51438	Yes	Infection	Pneumoniae	Yes	Yes	No	No	No	No	7.39	6.27641	4.02	8.7	7.6	5.2	129.2	Yes	3.5	8.6	9.1	7	216.9		No	No	No	No	No	2011-02-24	6	Yes	1.98	Yes	No	No	No	No	Yes	Yes	No
17	Yes	new-onset AF	Male	87	≧80	212	Nephrosclerosis	6.64	6.81003	No	Infection	Pneumoniae	Yes	Yes	No	No	No	No	8.29	3.93464	1	4.9	11	4.2	75.9	Yes	3.2	8.9	9.7	3.3	34.1	-19	Yes	No	Yes	new-onset AF	Yes					Yes	No	No	No	No	Yes	No	Yes
18	No	No	Male	81	≧80	248	Nephrosclerosis	5.71	8.20078	No	Initiation of dialysis	No	No	No	No	No	No	No	5.96	5.76224	0.69	4.2	10.9	4.4	45.1	Yes	3.2	8.7	9.5	4.3	115.6		No	No	No	No						Yes	No	No	No	No	No	No	Yes
19	No	No	Male	72	70-79	65	Diabetic nephropathy	7.15	6.63559	No	Initiation of dialysis	No	No	No	No	No	No	No	8.07	4.27831	2.91	6.6	9.5	4.6	97	Yes	3.8	6.6	6.8	5.7	111.8		No	No	No	No						Yes	No	No	No	No	Yes	No	Yes
20	No	No	Male	82	≧80	230	Nephrosclerosis	3.44	14.2256	No	Initiation of dialysis	No	No	No	No	No	No	No	5.08	6.83859	0.46	4.6	11.2	4.8	78.5	Yes	3.1	8.3	9.2	4.6	423.4		No	No	No	No						Yes	No	No	No	No	Yes	No	No
21	No	No	Male	78	70-79	187	Diabetic nephropathy	4.65	10.3413	No	Initiation of dialysis	No	No	No	No	No	No	No	8.89	5.08946	0.02	9.6	9.5	3.8	67.9	Yes	3.2	8.1	8.9	5.4	219.5		No	No	No	No						Yes	No	No	No	No	Yes	No	No
22	No	No	Male	91	≧80	202	Nephrosclerosis	3.44	13.8019	No	Infection	Pneumoniae	Yes	Yes	No	No	No	No	7.27	6.0679	1.63	2.1	7.3	5	100.4	No	2.5	6.1	7.6	7	263.2		No	No	No	No						Yes	No	No	No	No	Yes	No	No
23	Yes	new-onset AF	Male	81	≧80	16	Diabetic nephropathy	8.22	5.48525	Yes	Infection	Pneumoniae	Yes	Yes	No	No	No	No	8.54	3.88773	5.79	22	10.5	4.4	91.8	No	2.7	7.4	8.7	5	165.1	20	Yes	No	Yes	new-onset AF	Yes					Yes	No	No	No	No	No	No	No
24	No	No	Female	68	<70	152	Diabetic nephropathy	4.61	8.02467	No	Infection	Pneumoniae	Yes	Yes	No	No	No	No	5.89	6.13776	3.07	9.6	9.2	4.7	82.2	Yes	3.5	7.6	8.1	4.5	377		No	No	No	No						Yes	Yes	No	No	Yes	Yes	No	No
25	No	No	Female	71	70-79	6	Diabetic nephropathy	2.86	13.362	Yes	Infection	Pneumoniae	Yes	Yes	No	No	No	No	4.84	7.51474	16	9.7	9.5	4.6	104	Yes	3.3	9	9.7	6.7	481.4		No	No	No	No						Yes	No	No	No	No	No	No	No
26	Yes	new-onset AF	Male	38	<70	313	Glomerulonephritis	7.45	7.64872	No	Other	No	No	No	No	No	No	Yes	33.03	1.09992	2.29	7.3	7.4	5.6	202.9	Yes	3.4	5.7	6.3	14	431.5	0	Yes	No	Yes	new-onset AF						Yes	No	No	No	No	Yes	Yes	Yes
27	No	No	Male	79	70-79	320	Diabetic nephropathy	3.36	14.7017	No	Other	No	No	No	No	No	No	Yes	5.37	6.50482	0.02	6.6	10.3	4.7	64.4	Yes	3.2	8.5	9.3	3.6	151.8		No	No	No	No						Yes	No	No	No	No	Yes	No	Yes
28	No	No	Male	77	70-79	283	Diabetic nephropathy	2.89	17.4645	No	Initiation of dialysis	No	No	No	No	No	No	No	7.92	5.7966	0.19	6.1	8.9	4.6	60.1	Yes	3.4	7	7.6	3.3	149.5		No	No	No	No	No	2010/X/X	9	Yes	1.98	Yes	No	No	No	No	Yes	No	No
29	Yes	pre-existing AF	Male	77	70-79	105	Other	6.5	7.19535	No	Infection	Shoulder arthritis associated with methicillin-resistant Staphylococcus aureus	Yes	No	No	No	No	No	13.92	2.31144	7.58	2.9	7.2	4.3	104.7	No	2.2	7.3	9.1	6.4	73.7	3	Yes	Yes	No	pre-existing AF						Yes	No	No	No	No	Yes	No	Yes
30	No	No	Male	73	70-79	26	Nephrosclerosis	9.4	4.88007	No	Initiation of dialysis	No	No	No	No	No	No	No	12.21	2.70898	0.03	5.1	9.8	4.4	78.2	Yes	3	9.3	10.3	8.6			No	No	No	No	Yes	2019-03-26	0	Yes	1.42	Yes	No	No	No	No	No	No	No
31	No	No	Male	78	70-79	224	Nephrosclerosis	3.68	13.4073	No	Initiation of dialysis	No	No	No	No	No	No	No	8.96	3.72898	0.22	2.7	7.8	3.7	108.1	Yes	3.7	8.7	9	6.3	487.1		No	No	No	No						Yes	Yes	No	Yes	No	Yes	No	No
32	No	No	Male	73	70-79	357	Diabetic nephropathy	4.8	10.2204	No	Initiation of dialysis	No	No	No	No	No	No	No	9.58	3.53231	0.05	7.1	8.5	5.2	130.7	Yes	3.5	7.6	8.1	5.8	240		No	No	No	No						Yes	Yes	No	No	Yes	Yes	No	No
33	No	No	Male	48	<70	352	Diabetic nephropathy	4.58	12.1597	No	Initiation of dialysis	No	No	No	No	No	No	No	9.71	3.92565	0.41	4.6	7.7	3.6	48.7	Yes	3.1	7.6	8.5	4.8	366.4		No	No	No	No						Yes	No	No	No	Yes	Yes	No	Yes
34	Yes	new-onset AF	Female	71	70-79	369	Glomerulonephritis	3.87	9.63712	Yes	Infection	Upper respiratory inflammation	Yes	No	No	No	No	No	6.12	5.81338	0.49	10.5	12.3	5	94.1	No	2.9	8.5	9.6	6.2	274.1	0	Yes	No	Yes	new-onset AF						Yes	No	No	No	No	No	No	Yes
35	No	No	Male	74	70-79	252	Diabetic nephropathy	3.29	15.3892	No	Other	No	No	No	No	No	No	Yes	8.08	4.23905	0.28	5.1	7.4	4.6	122.9	Yes	3.3	6.8	7.5	8	894.4		No	No	No	No						Yes	Yes	No	Yes	No	Yes	No	No
36	Yes	new-onset AF	Female	68	<70	16	Nephrosclerosis	4.31	8.6377	Yes	Infection	Pneumoniae	Yes	Yes	No	No	No	No	7.71	4.57171	5.46	5.5	7.2	2.3	29.6	No	2.6	7.8	9.2	5.3	259.9	12	Yes	No	Yes	new-onset AF						Yes	No	No	No	No	Yes	No	No
37	Yes	pre-existing AF	Male	74	70-79	136	Diabetic nephropathy	8.08	5.75864	Yes	Infection	Pyothorax	Yes	No	No	No	No	No	6.99	4.96728	17.18	11.9	11.7	5	112.2	No	2.4	8.2	9.8	6.7	142.4	0	Yes	Yes	No	pre-existing AF						Yes	No	No	No	No	No	No	No
38	No	No	Female	69	<70	0	Diabetic nephropathy	6.21	5.76839	No	Congestive heart failure	No	No	No	Yes	No	No	No	6.21	5.76839	0.62	6.4	11.1	5	68	Yes	3	6.1	7.1	5.1	466.8		No	No	No	No						Yes	Yes	No	Yes	No	Yes	No	No
39	No	No	Male	50	<70	432	Diabetic nephropathy	3.04	18.8127	No	Initiation of dialysis	No	No	No	No	No	No	No	12.76	2.87767	0.09	4.6	10.6	4.7	92.4	No	2.9	6.8	7.9	8.4	299.4		No	No	No	No						Yes	No	No	No	No	Yes	Yes	No
40	No	No	Female	68	<70	281	Diabetic nephropathy	4.89	7.55542	No	Initiation of dialysis	No	No	No	No	No	No	No	9.58	3.60497	0.03	4.9	8.2	3.9	64	Yes	3.4	7.1	7.7	5.8	539.6		No	No	No	No						Yes	No	No	No	No	Yes	No	No
41	No	No	Male	67	<70	466	Diabetic nephropathy	2.2	24.6027	Yes	Infection	Pneumoniae	Yes	Yes	No	No	No	No	7.46	4.75977	2.09	2.5	9.1	2.4	73.7	No	1.6	5.9	8.3	6.1	155		No	No	No	No						Yes	No	No	No	No	Yes	No	No
42	No	No	Female	82	≧80	131	Diabetic nephropathy	5.42	6.39316	No	Initiation of dialysis	No	No	No	No	No	No	No	7.61	4.39488	0.04	6.3	8.3	5	78.4	Yes	3.4	7.6	8.2	7.3	466.8		No	No	No	No	No					Yes	No	No	No	No	Yes	No	No
43	Yes	pre-existing AF	Male	83	≧80	3	Nephrosclerosis	10.47	4.18027	Yes	Infection	Pneumoniae	Yes	Yes	No	No	No	No	10.92	2.95023	0.72	3.6	8	5.9	89.3	No	2.6	7	8.4	7.3		3	Yes	Yes	No	pre-existing AF						Yes	Yes	Yes	No	No	No	No	No
44	No	No	Male	53	<70	175	Diabetic nephropathy	4.65	11.5542	No	Initiation of dialysis	No	No	No	No	No	No	No	6.96	5.49243	0.15	3.9	10.3	5.6	73	No	2.7	8.2	9.5	5.3	259.1		No	No	No	No						Yes	No	No	No	No	No	No	Yes
45	No	No	Female	81	≧80	140	Nephrosclerosis	4.41	8.01116	No	Initiation of dialysis	No	No	No	No	No	No	No	7.09	4.76545	0.62	2.2	5.7	4.7	139.9	No	2.6	8.1	9.5	7.3	122.7		No	No	No	No						Yes	Yes	Yes	No	No	Yes	No	Yes
46	No	No	Female	47	<70	120	Diabetic nephropathy	4.8	8.58928	No	Initiation of dialysis	No	No	No	No	No	No	No	5.74	7.01947	0.2	14.1	9.5	6.5	77.1	Yes	3.3	8.3	9	6.6	181.8		No	No	No	No						Yes	Yes	No	Yes	No	Yes	No	Yes
47	Yes	new-onset AF	Male	67	<70	417	Other	1.56	35.9929	Yes	Infection	Bacterial skin infection	Yes	No	No	No	No	No	4.71	7.87187	18.06	16.8	8.8	4.5	150	No	2	7.8	9.8	7.9	92.4	-1	Yes	No	Yes	new-onset AF						Yes	No	No	No	No	Yes	No	No
48	No	No	Male	62	<70	119	Glomerulonephritis	5.71	8.86446	No	Initiation of dialysis	No	No	No	No	No	No	No	4.61	8.24026	0.1	6.5	11.3	5.1	80.7	Yes	3.8	8	8.2	5.6	659		No	No	No	No	Yes					Yes	Yes	No	Yes	No	No	No	Yes
49	No	No	Female	57	<70	475	Other	2.68	15.3581	Yes	Other	No	No	No	No	No	No	Yes	22.73	1.47364	6.44	13.3	4.3	4.5	130.4	No	2.4	7.1	8.7	14.3	41.1		No	No	No	No						Yes	No	No	No	No	No	No	No
50	No	No	Female	64	<70	484	Diabetic nephropathy	3.93	9.81215	No	Initiation of dialysis	No	No	No	No	No	No	No	9.82	3.57028	0.26	6.4	9	4.5	88.5	No	2.8	7.9	9.1	7.8	526.4		No	No	No	No	No	1993/X/X	29	Yes	1.3	Yes	Yes	Yes	Yes	No	Yes	Yes	Yes
51	No	No	Male	65	<70	549	Nephrosclerosis	2.4	22.5672	No	Initiation of dialysis	No	No	No	No	No	No	No	6.78	5.33058	0.02	1.5	7.8	4.7	67.6	Yes	4.2	8.9	8.9	5.3	55.9		No	No	No	No						Yes	No	No	No	No	Yes	No	No
52	No	No	Male	83	≧80	227	Diabetic nephropathy	3.93	12.2538	No	Congestive heart failure	No	No	No	Yes	No	No	No	10.07	3.22371	5.1	6.8	6.5	5	95.7	No	2	7.2	9.2	6.2	181		No	No	No	No						Yes	Yes	No	Yes	No	Yes	No	No
53	Yes	pre-existing AF	Male	79	70-79	263	Diabetic nephropathy	4.38	11.0407	No	Congestive heart failure	No	No	No	Yes	No	No	No	7.01	4.85972	0.49	4.7	8.6	3.7	116.7	Yes	3.5	9	9.5	3.7	133.4	-17	Yes	Yes	No	pre-existing AF						Yes	No	No	No	Yes	Yes	No	Yes
54	No	No	Female	69	<70	1	Diabetic nephropathy	10.44	3.26767	Yes	Other	No	No	No	No	No	No	Yes	10.44	3.26767	0.14	9	8.9	4	69.7	Yes	3.1	5.2	6.1	6.3	448.6		No	No	No	No						Yes	No	No	No	No	Yes	No	No
55	No	No	Male	65	<70	547	Glomerulonephritis	4.39	11.6566	No	Infection	Pneumoniae	Yes	Yes	No	No	No	No	7.68	4.65109	1.03	7.9	11.1	4.8	99	Yes	4.4	12	12	7.5	132.2		No	No	No	No						Yes	No	No	No	No	No	No	Yes
56	No	No	Male	87	≧80	1	Glomerulonephritis	11.94	3.57205	Yes	Infection	Pneumoniae	Yes	Yes	No	No	No	No	11.94	2.63974	9.81	10.5	6.4	3.2	95.2	No	1.9	7.3	9.4	8.3	221.4		No	No	No	No	No	2018-01-09	5	Yes	1.06	Yes	Yes	No	Yes	No	Yes	No	No
57	Yes	pre-existing AF	Female	80	≧80	546	Nephrosclerosis	3.18	11.5814	No	Initiation of dialysis	No	No	No	No	No	No	No	5.47	6.35186	0.08	4	8.3	4	117.4	Yes	3.3	8.9	9.6	2.2	146.8	-10	Yes	Yes	No	pre-existing AF						Yes	No	No	No	No	Yes	No	No
58	No	No	Female	85	≧80	218	Diabetic nephropathy	7.57	4.38982	No	Initiation of dialysis	No	No	No	No	No	No	No	5.67	6.00182	1.72	4.2	7	3.9	88.3	No	2.4	7.7	9.3	4.4	34.5		No	No	No	No	No					Yes	Yes	No	Yes	No	Yes	No	Yes
59	No	No	Male	53	<70	242	Diabetic nephropathy	3.55	15.6084	No	Congestive heart failure	No	No	No	Yes	No	No	No	12.09	3.00196	0.92	14.3	9.3	4.4	72	No	2.9	7.2	8.3	7.7	262.1		No	No	No	No						Yes	No	No	No	No	No	No	Yes
60	Yes	pre-existing AF	Male	84	≧80	556	Nephrosclerosis	5.02	9.37491	No	Congestive heart failure	No	No	No	Yes	No	No	No	5.86	5.80896	0.38	3	7.5	4	120.7	Yes	3.2	7.4	8.2	6.3	151.4	1	Yes	Yes	No	pre-existing AF						Yes	No	No	No	No	Yes	No	Yes
61	No	No	Male	84	≧80	120	Glomerulonephritis	4.28	11.085	Yes	Other	No	No	No	No	No	No	Yes	12.05	3.57218	0.38	4.4	8.9	3.5	77.7	No	2.5	5.4	6.9	8.2	136.2		No	No	No	No						Yes	No	No	No	No	Yes	No	No
63	No	No	Male	67	<70	599	Glomerulonephritis	4.12	12.4394	No	Congestive heart failure	No	No	No	Yes	No	No	No	9.81	4.77345	0.07	4.6	8.1	5.8	121.1	Yes	3.6	8.8	9.2	9.2	257.8		No	No	No	No						Yes	No	No	No	No	Yes	No	No
64	No	No	Female	82	≧80	560	Other	3.39	10.6825	Yes	Other	No	No	No	No	No	No	Yes	8.88	3.71208	0.39	6.8	10.6	5.4	121.5	Yes	4	9.1	9.1	7.1	179.1		No	No	No	No	No	2015/X/X	5	Yes	2.13	Yes	No	No	No	No	No	Yes	Yes
65	No	No	Female	83	≧80	223	Diabetic nephropathy	2.89	12.6753	Yes	Congestive heart failure	No	No	No	Yes	No	No	No	7.36	4.54262	2.62	5.7	8.9	4.7	108.1	No	2.7	6.1	7.4	8.1	265.9		No	No	No	No	Yes					Yes	Yes	No	Yes	No	Yes	No	No
67	No	No	Male	79	70-79	280	Nephrosclerosis	5.45	8.66094	No	Initiation of dialysis	No	No	No	No	No	No	No	8.91	3.73819	0.08	2.7	9	3.9	122.9	Yes	3.9	8.8	8.9	7.7	456.5		No	No	No	No						Yes	No	No	No	No	Yes	No	No
68	No	No	Female	69	<70	15	Other	4.05	9.20748	No	Initiation of dialysis	No	No	No	No	No	No	No	3.98	9.38479	1.11	9.4	10.2	4.7	50.1	Yes	3.1	9.3	10.2	3.9	140		No	No	No	No	No					Yes	No	No	No	No	No	No	No
69	Yes	pre-existing AF	Male	79	70-79	27	Other	7.98	5.70679	No	Congestive heart failure	No	No	No	Yes	No	No	No	10.07	3.26974	6.22	9.1	8.3	2.7	152.6	No	2.4	6.8	8.4	6.2	417.6	27	Yes	Yes	No	pre-existing AF						Yes	No	No	No	No	Yes	No	No
70	No	No	Female	79	70-79	379	Diabetic nephropathy	4	9.04419	No	Infection	Pneumoniae	Yes	Yes	No	No	No	No	8.49	3.94096	0.27	9.8	9.1	3.3	88.2	Yes	3.1	8	8.9	5.5	293.5		No	No	No	No						Yes	No	No	No	No	Yes	No	Yes
71	Yes	new-onset AF	Female	69	<70	299	Diabetic nephropathy	3.23	11.8426	No	Infection	Pneumoniae	Yes	Yes	No	No	No	No	6.03	5.95702	19.65	11.2	6.6	4.5	73.2	No	2.4	7.9	9.5	5.2	58.3	0	Yes	No	Yes	new-onset AF	No					Yes	Yes	No	Yes	No	Yes	No	No
72	No	No	Female	68	<70	766	Glomerulonephritis	2.51	15.7396	No	Initiation of dialysis	No	No	No	No	No	No	No	6.02	5.99291	0.08	8.9	8.6	3.7	92.9	Yes	3.5	8.6	9.1	5.7	88.4		No	No	No	No						Yes	No	No	No	No	Yes	No	No
73	No	No	Female	78	70-79	97	Nephrosclerosis	6.71	5.11659	No	Initiation of dialysis	No	No	No	No	No	No	No	10.23	3.2256	0.1	2.7	8.8	5.4	101.7	Yes	4.3	9	9	6.6	412.9		No	No	No	No						Yes	No	No	No	No	No	No	Yes
74	No	No	Female	70	70-79	517	Diabetic nephropathy	1.77	22.8683	No	Initiation of dialysis	No	No	No	No	No	No	No	6.27	5.6845	0.03	5.6	9.5	2.5	144.1	No	2.9	6.8	7.9	7.1	351.5		No	No	No	No						Yes	Yes	No	Yes	No	Yes	No	No
75	No	No	Male	71	70-79	805	Glomerulonephritis	2.74	19.1053	No	Infection	Pneumoniae	Yes	Yes	No	No	No	No	10.59	3.19079	6.29	9.2	8.8	3.7	83.4	No	2.7	8	9.3	7.6	147.3		No	No	No	No	Yes	2017-02-08	0	Yes	2.25	Yes	No	No	No	No	No	No	Yes
76	Yes	new-onset AF	Male	76	70-79	739	Diabetic nephropathy	3.09	16.4179	No	Other	No	No	No	No	No	No	Yes	8.01	4.24697	0.02	5.8	10.4	3.6	80.3	Yes	3.6	9	9.4	4.5	97.5	-6	Yes	No	Yes	new-onset AF						Yes	No	No	No	No	Yes	No	No
77	No	No	Male	58	<70	844	Diabetic nephropathy	0.63	101.296	No	Initiation of dialysis	No	No	No	No	No	No	No	9.98	3.60822	0.08	6.5	8	5.2	70.1	Yes	3	7.5	8.5	6.1	204.5		No	No	No	No						Yes	Yes	No	Yes	No	Yes	No	Yes
78	No	No	Male	72	70-79	76	Nephrosclerosis	8.37	5.58507	No	Initiation of dialysis	No	No	No	No	No	No	No	11.04	3.03657	0.68	6.3	8.7	4	102.9	Yes	3.5	6.9	7.4	5.6	315		No	No	No	No	No	2016-05-23	1	Yes	1.51	Yes	No	No	No	No	Yes	No	Yes
79	No	No	Male	59	<70	850	Nephrosclerosis	3.98	13.4834	No	Initiation of dialysis	No	No	No	No	No	No	No	8.93	4.0549	0.07	3.9	10.4	5.5	93.3	Yes	3.6	6.1	6.5	5.3	345		No	No	No	No						Yes	No	No	No	No	No	No	Yes
80	No	No	Male	68	<70	309	Glomerulonephritis	3.55	14.5134	No	Initiation of dialysis	No	No	No	No	No	No	No	6.28	5.72201	1.61	8.2	9	4.2	60.4	No	2.7	7.6	8.9	4.4	192		No	No	No	No						Yes	No	No	No	No	Yes	No	Yes
81	No	No	Male	77	70-79	868	Diabetic nephropathy	2.38	21.7613	No	Congestive heart failure	No	No	No	Yes	No	No	No	10.93	3.01143	0.04	4.6	10.4	3.7	110.8	Yes	3.5	7.5	8	6.8	158		No	No	No	No	No	Unkown		Yes	3.56	Yes	Yes	No	Yes	No	Yes	No	Yes
82	Yes	new-onset AF	Male	79	70-79	480	Diabetic nephropathy	3.26	15.2514	No	Ischemic heart disease	No	No	No	No	No	Yes	No	12.53	2.57436	3.03	11.6	9.5	4.4	124.6	No	2.7	7.5	8.8	6.6	203.9	-3	Yes	No	Yes	new-onset AF						Yes	Yes	No	Yes	No	Yes	No	Yes
83	No	No	Female	64	<70	855	Nephrosclerosis	3.71	10.4993	No	Initiation of dialysis	No	No	No	No	No	No	No	8.87	3.99065	0.02	6.1	6.5	4	83.5	Yes	3.8	9.4	9.6	5.2	289		No	No	No	No	Yes					Yes	No	No	No	No	No	Yes	Yes
84	No	No	Male	83	≧80	181	Diabetic nephropathy	4.32	11.0489	No	Initiation of dialysis	No	No	No	No	No	No	No	6.6	5.11788	0.27	8.5	10.5	4.6	92.3	Yes	3.6	9.3	9.7	5.9	48.7		No	No	No	No						Yes	Yes	No	Yes	No	Yes	No	No
85	Yes	new-onset AF	Female	50	<70	1	Other	6.8	5.72898	Yes	Infection	Pneumoniae	Yes	Yes	No	No	No	No	5	8.01989	30.75	4.2	6.9	4.7	74.4	No	2.5	6.2	7.7	5.5		1	Yes	No	Yes	new-onset AF	No					Yes	No	No	No	No	No	No	Yes
86	No	No	Male	69	<70	93	Diabetic nephropathy	7.03	6.84388	Yes	Infection	Pneumoniae	Yes	Yes	No	No	No	No	7.64	4.59825	7.1	9.6	11.2	4.4	47.8	No	2.3	8.2	9.9	6.7			No	No	No	No						Yes	No	No	No	No	No	No	No
88	No	No	Female	49	<70	34	Nephrosclerosis	12.72	2.90436	Yes	Other	No	No	No	No	No	No	Yes	10.37	3.6316	0.02	7.6	10	5.6	167.4	Yes	3.4	8	8.6	8	413.3		No	No	No	No	No					Yes	No	No	No	No	Yes	No	No
89	Yes	new-onset AF	Male	80	≧80	974	Diabetic nephropathy	3.04	16.524	No	Initiation of dialysis	No	No	No	No	No	No	No	6.94	6.62472	0.32	10.1	9	4.3	104.1	Yes	3.3	8.1	8.8	3.6	190	1	Yes	No	Yes	new-onset AF						Yes	No	No	No	No	Yes	No	No
91	No	No	Male	81	≧80	48	Nephrosclerosis	5.6	8.34735	No	Infection	Pneumoniae	Yes	Yes	No	No	No	No	6.08	5.63794	3.7	5.2	8	3.6	110	No	2	7.7	9.7	5.6	170		No	No	No	No						Yes	Yes	No	Yes	No	Yes	No	No
93	No	No	Male	86	≧80	968	Diabetic nephropathy	3.66	13.2001	No	Infection	Pneumoniae	Yes	Yes	No	No	No	No	11.18	2.8461	5.46	8.9	7.6	4.2	105.8	No	2.8	6.8	8	7.9	167.4		No	No	No	No						Yes	No	No	No	No	Yes	No	Yes
94	No	No	Female	45	<70	983	Glomerulonephritis	1.23	39.1037	No	Initiation of dialysis	No	No	No	No	No	No	No	10.74	3.58142	0.05	5	8.7	4.5	129.3	Yes	3.6	7.6	8	14.6			No	No	No	No						Yes	No	No	No	No	Yes	No	No
95	No	No	Male	65	<70	673	ADPKD	4.45	11.5368	No	Initiation of dialysis	No	No	No	No	No	No	No	9.27	5.12283	0.12	6.6	8.4	5	86.1	Yes	3.5	8.1	8.6	5.9	469		No	No	No	No	No	2007-10-16	11	Yes	1.47	Yes	No	No	No	No	No	No	Yes
96	No	No	Male	65	<70	728	Diabetic nephropathy	1.87	29.7849	No	Congestive heart failure	No	No	No	Yes	No	No	No	9.54	3.66872	0.02	6	8.8	3.6	51.9	No	1.5	7.4	9.9	4.8	84.2		No	No	No	No						Yes	Yes	No	Yes	No	No	No	Yes
97	No	No	Female	79	70-79	88	Diabetic nephropathy	2.24	16.93	No	Other	No	No	No	No	No	No	Yes	4.68	7.56098	0.43	5.4	7.8	2.9	40.1	No	2.8	8.7	9.9	3.7	243.6		No	No	No	No						Yes	No	No	No	No	Yes	No	Yes
98	No	No	Male	67	<70	393	Nephrosclerosis	5.54	8.95763	No	Initiation of dialysis	No	No	No	No	No	No	No	8.64	4.05337	0.16	5.3	9.6	4.9	86.6	Yes	3.5	6.8	7.3	8.9	431.6		No	No	No	No						Yes	Yes	No	Yes	No	No	No	Yes
99	Yes	pre-existing AF	Male	86	≧80	1084	Diabetic nephropathy	2.59	19.2698	No	Congestive heart failure	No	No	No	Yes	No	No	No	5.14	6.65965	0.02	6	12.1	5.7	126.2	Yes	3.6	9.2	9.6	4.8	233.8	-6	Yes	Yes	No	pre-existing AF						Yes	Yes	No	No	Yes	Yes	No	Yes
100	No	No	Male	70	70-79	877	Diabetic nephropathy	5.23	9.45869	No	Initiation of dialysis	No	No	No	No	No	No	No	9.11	3.77737	0.04	6.4	9.4	4.2	75.8	Yes	3.8	8.5	8.7	3.6	220.6		No	No	No	No	Yes					Yes	No	No	No	No	No	No	No
102	No	No	Female	61	<70	90	Nephrosclerosis	4.8	7.92097	No	Initiation of dialysis	No	No	No	No	No	No	No	9.84	3.61177	0.1	5.9	7.7	3.9	118.2	Yes	3.3	7.8	8.5	5.5	369.9		No	No	No	No						Yes	No	No	No	No	Yes	Yes	Yes
103	No	No	Female	82	≧80	108	Diabetic nephropathy	5.08	6.86272	Yes	Ischemic heart disease	No	No	No	No	No	Yes	No	6.4	5.31154	0.65	7.3	8.3	4.5	61.2	Yes	3	8.1	9.1	4.6	303.1		No	No	No	No						Yes	No	No	No	No	Yes	No	No
104	No	No	Male	80	≧80	672	Diabetic nephropathy	5.34	8.85631	No	Initiation of dialysis	No	No	No	No	No	No	No	7.95	5.7097	0.45	6.8	8.6	5.1	91.2	No	2.7	7.4	8.7	6.3	322.8		No	No	No	No	Yes	Unkown		No	0.89	Yes	No	No	No	No	No	No	Yes
105	No	No	Male	70	70-79	167	Glomerulonephritis	4.41	11.3043	Yes	Congestive heart failure	No	No	No	Yes	No	No	No	6.56	5.41016	2.06	7.5	8.4	4.2	67.3	Yes	3	8.4	9.4	5.7	114.8		No	No	No	No						Yes	No	No	No	No	Yes	No	No
106	No	No	Male	85	≧80	869	Nephrosclerosis	2.6	19.1887	No	Congestive heart failure	No	No	No	Yes	No	No	No	7.8	5.72937	1.1	4.4	8.9	5.3	74.3	Yes	3	7.9	8.9	5.8	196.1		No	No	No	No						Yes	No	No	No	No	No	No	No
107	No	No	Male	85	≧80	746	Nephrosclerosis	2.07	24.6238	No	Initiation of dialysis	No	No	No	No	No	No	No	6.83	4.89606	0.64	7.3	6.1	4.2	68.2	Yes	3.4	8.5	9.1	5	78.3		No	No	No	No						Yes	Yes	No	Yes	No	Yes	No	No
108	No	No	Male	48	<70	686	Diabetic nephropathy	1.98	30.6223	No	Initiation of dialysis	No	No	No	No	No	No	No	9.74	5.29422	0.02	5.8	9	4.5	83.1	Yes	3.1	7.1	8	5.9	255.4		No	No	No	No						Yes	Yes	No	Yes	No	Yes	No	Yes
112	No	No	Male	86	≧80	285	Nephrosclerosis	2.38	20.9231	No	Infection	Pneumoniae	Yes	Yes	No	No	No	No	5.44	6.25893	4.09	5.9	8.9	3.7	85.2	Yes	3	8.7	9.7	5	129.9		No	No	No	No						Yes	No	No	No	No	No	No	No
113	Yes	new-onset AF	Male	92	≧80	400	Diabetic nephropathy	3.04	15.7505	No	Infection	Pneumoniae	Yes	Yes	No	No	No	No	7.36	4.41037	43.27	9.7	8.9	4.4	151.2	No	1.8	7.4	9.6	4.4	132.3	39	Yes	No	Yes	new-onset AF						Yes	No	No	No	No	Yes	No	No
114	No	No	Male	62	<70	0	Other	8.51	5.7022	Yes	Other	No	No	No	No	No	No	Yes	8.51	5.7022	0.23	15.9	5.8	7.1	186.6	Yes	3	7.4	8.4	7.2			No	No	No	No						Yes	No	No	No	No	No	No	No
115	No	No	Female	76	70-79	653	Diabetic nephropathy	4.85	7.40927	No	Congestive heart failure	No	No	No	Yes	No	No	No	8.67	3.89457	1.9	4.8	7.7	2.9	102.4	No	2.6	7	8.4	6.3	561.3		No	No	No	No						Yes	No	No	No	No	No	No	No
116	No	No	Male	80	≧80	179	Nephrosclerosis	3.88	12.5603	No	Congestive heart failure	No	No	No	Yes	No	No	No	7.47	4.51696	0.03	5	8.3	5.6	97.6	Yes	3.2	8	8.8	4.7	11.5		No	No	No	No						Yes	Yes	Yes	No	No	Yes	No	Yes
117	Yes	pre-existing AF	Female	76	70-79	267	Diabetic nephropathy	4.36	8.29288	No	Ischemic heart disease	No	No	No	No	No	Yes	No	5.01	7.09627	0.09	3.5	9.4	3.3	80.5	No	2.9	7.6	8.7	4.5	376.1	21	Yes	Yes	No	pre-existing AF						Yes	No	No	No	No	Yes	No	Yes
119	No	No	Male	42	<70	244	Diabetic nephropathy	3.74	15.7838	Yes	Congestive heart failure	No	No	No	Yes	No	No	No	6.47	6.35981	0.12	11.2	8.4	3.6	44.3	No	2.7	8.5	9.8	5.4	225.9		No	No	No	No						Yes	No	No	No	No	Yes	No	No
120	No	No	Female	78	70-79	522	Nephrosclerosis	3.12	11.8691	No	Initiation of dialysis	No	No	No	No	No	No	No	7.49	4.53661	0.11	5.9	9.3	5.1	84.1	Yes	3.4	7.2	7.8	4.9	361.9		No	No	No	No						Yes	No	No	No	No	Yes	No	Yes
121	No	No	Male	72	70-79	784	Diabetic nephropathy	3.61	14.0717	No	Congestive heart failure	No	No	No	Yes	No	No	No	5.51	6.49489	0.02	6.1	9.5	5.8	58.2	Yes	4.1	8.9	8.9	3.7			No	No	No	No						Yes	Yes	No	Yes	No	No	No	No
123	No	No	Female	80	≧80	386	Nephrosclerosis	2.58	14.5049	No	Initiation of dialysis	No	No	No	No	No	No	No	5.73	6.03724	0.04	5.2	7.8	3.7	54.6	Yes	3.2	8	8.8	4.5	331.1	15	No	No	No	No						Yes	No	No	No	No	Yes	No	No
124	No	No	Male	72	70-79	292	Nephrosclerosis	3.55	14.2738	No	Congestive heart failure	No	No	No	Yes	No	No	No	7.87	5.95047	0.13	4	8.4	4.6	81.5	Yes	3.3	6.8	7.5	5.9	532.4		No	No	No	No						Yes	No	No	No	No	Yes	No	Yes
125	No	No	Male	66	<70	1315	Glomerulonephritis	5.56	9.04231	No	Initiation of dialysis	No	No	No	No	No	No	No	8.68	4.05039	0.11	7.1	11.3	4.3	73.9	Yes	3.8	8.5	8.7	4.5	176.8		No	No	No	No						Yes	Yes	No	Yes	No	No	No	Yes
126	Yes	pre-existing AF	Male	67	<70	184	Diabetic nephropathy	4.65	10.8492	Yes	Infection	Pneumoniae	Yes	Yes	No	No	No	No	10.03	3.44302	13.19	7.7	9.5	3.9	101	Yes	3	8.4	9.4	5.1	415.5	2	Yes	Yes	No	pre-existing AF	Yes					Yes	No	No	No	No	No	No	No
127	No	No	Male	56	<70	740	Diabetic nephropathy	1.69	34.7774	No	Ischemic heart disease	No	No	No	No	No	Yes	No	8.42	4.3896	0.02	3.7	9	4.2	75.5	No	2.9	7.9	9	5	182.4		No	No	No	No						Yes	Yes	No	Yes	No	Yes	No	No
129	No	No	Female	50	<70	326	Glomerulonephritis	2.98	14.2091	No	Other	No	No	No	No	No	No	Yes	11.05	3.36824	0.02	3.5	7.5	3.8	71.7	Yes	3.6	8.2	8.6	5			No	No	No	No	Yes					Yes	No	No	No	No	No	No	Yes
131	No	No	Male	83	≧80	1	Other	18.57	2.2333	Yes	Other	No	No	No	No	No	No	Yes	19.05	1.60497	22.53	9.4	11.4	6.3	179.1	No	2.2	6.3	8.1	13.1			No	No	No	No						Yes	No	No	No	No	No	No	No
132	No	No	Male	68	<70	118	Nephrosclerosis	10.53	4.39881	No	Initiation of dialysis	No	No	No	No	No	No	No	9.49	3.64239	0.02	2.2	10	5.4	93.2	Yes	3.9	8.5	8.6	6.2	965.1		No	No	No	No						Yes	No	No	No	No	No	Yes	Yes
133	Yes	pre-existing AF	Female	70	70-79	308	Diabetic nephropathy	4.31	8.60158	Yes	Infection	Pneumoniae	Yes	Yes	No	No	No	No	5.94	6.03088	10.61	7.5	10.5	4.7	79.1	No	2.7	8.1	9.4	5.7		1	Yes	Yes	No	pre-existing AF						Yes	Yes	No	No	Yes	Yes	No	No
134	No	No	Female	64	<70	666	Diabetic nephropathy	3.79	10.2094	No	Initiation of dialysis	No	No	No	No	No	No	No	10.25	3.40675	0.12	6	7.9	5.1	80	Yes	3.6	8.6	9	7			No	No	No	No						Yes	No	No	No	No	No	No	No
136	No	No	Male	71	70-79	248	Diabetic nephropathy	3.12	16.5064	No	Initiation of dialysis	No	No	No	No	No	No	No	6.77	5.2056	0.09	5.9	9.5	3.8	56.1	No	1.7	5.1	7.4	5.3			No	No	No	No	Yes					Yes	Yes	No	Yes	No	Yes	No	Yes
137	No	No	Female	81	≧80	244	Diabetic nephropathy	2.4	15.6426	No	Congestive heart failure	No	No	No	Yes	No	No	No	7.2	4.68586	0.04	3.8	11	5.3	90.3	No	2.4	8.1	9.7	6.7	295.1		No	No	No	No						Yes	No	No	No	No	Yes	No	No
138	No	No	Male	55	<70	491	Other	4.94	10.8143	No	Initiation of dialysis	No	No	No	No	No	No	No	9.49	3.87109	1.26	5	6.9	5.2	104.3	Yes	3.2	7.9	8.7	8.6			No	No	No	No						Yes	No	No	No	No	Yes	No	No
139	No	No	Male	60	<70	171	Diabetic nephropathy	3.77	14.0945	No	Congestive heart failure	No	No	No	Yes	No	No	No	9.25	3.88291	1.46	6.8	8.3	3.8	74.6	Yes	3	7.4	8.4	4.4			No	No	No	No						Yes	No	No	No	No	Yes	No	Yes
141	No	No	Female	89	≧80	902	Diabetic nephropathy	2.15	17.2233	Yes	Other	No	No	No	No	No	No	No	7.09	4.63836	0.22	8.5	9.6	3.3	61.6	No	2.3	5.5	7.2	5.8			No	No	No	No						Yes	No	No	No	No	Yes	No	No
142	No	No	Male	63	<70	687	Diabetic nephropathy	4.89	10.5029	No	Initiation of dialysis	No	No	No	No	No	No	No	10.57	3.309	0.03	6.8	8.8	4	112	Yes	3.7	7.5	7.8	7.4	15		No	No	No	No						Yes	Yes	No	Yes	No	Yes	No	Yes
143	No	No	Female	78	70-79	1282	Other	0.59	74.2445	No	Infection	Pneumoniae	Yes	Yes	No	No	No	No	8.92	3.74728	2.86	4.6	7.7	3.8	74.1	No	2.7	7.4	8.7	7.8	158.9		No	No	No	No						Yes	Yes	No	Yes	No	Yes	No	Yes
144	No	No	Male	79	70-79	755	Diabetic nephropathy	2.4	21.4007	No	Initiation of dialysis	No	No	No	No	No	No	No	6.16	5.59791	0.02	5.9	7	4.6	51.2	Yes	3.2	7.9	8.7	5	151.5		No	No	No	No						Yes	No	No	No	No	Yes	No	No
145	No	No	Male	76	70-79	687	Diabetic nephropathy	4.25	11.5844	No	Congestive heart failure	No	No	No	Yes	No	No	No	5.24	6.75623	0.18	6.1	7.4	4.4	69.5	Yes	3.1	8.1	9	4.3	288.2		No	No	No	No	No					Yes	No	No	No	No	Yes	No	No
146	No	No	Male	73	70-79	1035	Nephrosclerosis	3.1	16.623	Yes	Other	No	No	No	No	No	No	Yes	12.52	3.56656	0.59	11	9.2	4.4	138.1	No	2.9	6.8	7.9	8.3			No	No	No	No						Yes	No	No	No	No	No	No	No
147	No	No	Male	63	<70	363	Diabetic nephropathy	3.76	13.9357	No	Initiation of dialysis	No	No	No	No	No	No	No	10.72	4.40918	0.05	6.6	10	4	85.4	Yes	3.7	7	7.3	7.5	241.2		No	No	No	No						Yes	No	No	No	No	Yes	No	Yes
148	No	No	Male	72	70-79	1301	Nephrosclerosis	4.98	9.97936	Yes	Congestive heart failure	No	No	No	Yes	No	No	No	7.89	5.93397	2.07	4.9	10.8	5.4	88.7	Yes	3.5	9.1	9.6	6.5	124.7		No	No	No	No						Yes	No	No	No	No	No	No	No
149	No	No	Male	76	70-79	244	Glomerulonephritis	4.19	11.7208	No	Initiation of dialysis	No	No	No	No	No	No	No	11.47	3.88013	1.08	9.1	8.9	5.3	73.1	No	2.8	7.9	9.1	4.3	181.8		No	No	No	No						Yes	Yes	Yes	No	No	No	No	Yes
150	No	No	Male	44	<70	275	Diabetic nephropathy	3.06	19.3918	No	Congestive heart failure	No	No	No	Yes	No	No	No	5.55	10.0433	1.62	11.7	11.2	3.9	30.9	Yes	3.4	8.1	8.7	5	322.6		No	No	No	No						Yes	No	No	No	No	No	No	No
151	No	No	Male	58	<70	138	Diabetic nephropathy	4.24	12.4555	No	Initiation of dialysis	No	No	No	No	No	No	No	6.42	7.91142	0.02	3.4	9.5	4.7	93.7	Yes	3.7	8	8.3	5.7	212.2		No	No	No	No						Yes	Yes	No	Yes	No	Yes	No	No
152	No	No	Male	68	<70	523	Diabetic nephropathy	1.06	54.4545	No	Congestive heart failure	No	No	No	Yes	No	No	No	4.75	10.5092	0.09	5.6	11	4.6	84.1	No	2.8	8.2	9.4	6.6	150.1		No	No	No	No	Yes					Yes	Yes	No	Yes	Yes	Yes	No	No
153	No	No	Female	83	≧80	1358	Other	1.9	20.2708	No	Infection	Pneumoniae	Yes	Yes	No	No	No	No	8.59	3.83603	13.36	7.1	8.2	4.4	124.5	Yes	3.9	7.5	7.6	11.7	83.6		No	No	No	No						Yes	Yes	No	Yes	No	Yes	No	Yes
156	No	No	Male	31	<70	0	Diabetic nephropathy	27.1	1.95935	Yes	Other	No	No	No	No	No	No	Yes	27.1	1.95935	0.84	6.7	7.2	4.1	150.1	Yes	4	4.5	4.5	12.1			No	No	No	No						Yes	No	No	No	No	No	No	No
157	No	No	Male	71	70-79	1371	Nephrosclerosis	2.13	25.2711	No	Congestive heart failure	No	No	No	Yes	No	No	No	7.51	6.2884	0.46	7.7	10.1	4.6	90.7	Yes	3.8	8.4	8.6	4.7	291.4		No	No	No	No						Yes	No	No	No	No	Yes	Yes	Yes
158	No	No	Male	70	70-79	489	Nephrosclerosis	2.58	20.4052	No	Other	No	No	No	No	No	No	Yes	6.95	6.8727	2.83	6.4	8.3	3.7	78.5	Yes	3.3	8.2	8.9	3.8	189.4		No	No	No	No						Yes	Yes	No	Yes	No	No	No	No
160	No	No	Female	73	70-79	149	Diabetic nephropathy	3.05	12.3552	Yes	Other	No	No	No	No	No	No	Yes	7.07	4.92502	2.94	7.6	7.4	4.2	98	No	1.9	5.9	8	8.6			No	No	No	No						Yes	No	No	No	No	Yes	No	No
162	No	No	Male	87	≧80	0	Nephrosclerosis	13.93	3.01771	Yes	Other	No	No	No	No	No	No	Yes	13.93	3.01771	0.04	5.6	10.4	5.3	102.5	Yes	4.4	9.1	9.1	5.2			No	No	No	No	Yes	Unkown		Yes	1.41	Yes	Yes	No	Yes	No	Yes	No	No
163	No	No	Female	49	<70	1659	Diabetic nephropathy	2.01	22.4015	No	Initiation of dialysis	No	No	No	No	No	No	No	17.17	2.0918	1.25	5	7.6	5.1	119.6	No	2.8	7.2	8.4	10.4	577.9		No	No	No	No						Yes	Yes	No	Yes	No	Yes	Yes	Yes
164	No	No	Male	52	<70	1059	Nephrosclerosis	1.89	31.6422	No	Initiation of dialysis	No	No	No	No	No	No	No	7.38	7.00898	0.14	7.7	9.7	4.5	72.9	Yes	3.9	7.2	7.3	6.2			No	No	No	No						Yes	No	No	No	No	No	No	No
165	No	No	Male	79	70-79	1290	Glomerulonephritis	2.03	25.7993	No	Initiation of dialysis	No	No	No	No	No	No	No	8.92	5.05224	0.02	5.5	9.6	4.2	76.3	Yes	3.6	8	8.4	4.8	329		No	No	No	No						Yes	No	No	No	No	No	No	No
166	No	No	Male	79	70-79	222	Glomerulonephritis	9.78	4.58501	No	Congestive heart failure	No	No	No	Yes	No	No	No	15.53	2.75449	0.12	5.2	8.1	4.8	138.6	Yes	3.1	6.6	7.5	11	917		No	No	No	No						Yes	No	No	No	No	Yes	No	Yes
167	No	No	Female	76	70-79	1626	ADPKD	3.32	11.3049	No	Other	No	No	No	No	No	No	Yes	5.66	6.20971	1.72	8.4	10.4	4.9	106.5	Yes	3.1	8.2	9.1	7.3	686.7		No	No	No	No						Yes	Yes	No	Yes	No	Yes	No	Yes
168	No	No	Male	64	<70	229	Glomerulonephritis	3.03	17.5668	Yes	Other	No	No	No	No	No	No	Yes	7.98	6.06229	2.72	4.6	8.5	3.7	123.4	No	1.6	7.8	10.2	5.1			No	No	No	No						Yes	No	No	No	No	Yes	No	No
170	No	No	Male	77	70-79	945	Glomerulonephritis	1.59	33.9628	No	Initiation of dialysis	No	No	No	No	No	No	No	6.09	7.72694	0.78	5.8	7.9	4.6	84.3	No	2.8	7.2	8.4	6.2			No	No	No	No						Yes	Yes	No	Yes	No	Yes	No	No
172	No	No	Male	74	70-79	1009	Nephrosclerosis	4.51	10.9855	Yes	Other	No	No	No	No	No	No	Yes	7.59	6.14254	0.47	12.7	12.7	5.2	70.1	Yes	3.6	8.8	9.2	4.9			No	No	No	No						Yes	No	No	No	No	No	No	No
173	No	No	Female	89	≧80	0	Nephrosclerosis	6.73	4.91047	Yes	Infection	Pneumoniae	Yes	Yes	No	No	No	No	6.73	4.91047	10.81	7.9	7.7	5	78.5	Yes	3.1	8.4	9.3	4.7			No	No	No	No						Yes	Yes	No	Yes	No	No	No	No
174	Yes	pre-existing AF	Male	75	70-79	174	Glomerulonephritis	7.9	5.87933	No	Initiation of dialysis	No	No	No	No	No	No	No	9.33	4.88212	0.26	6.4	13	3.1	107	Yes	3.4	8.8	9.4	5.9	714.6	15	Yes	Yes	No	pre-existing AF						Yes	No	No	No	No	Yes	No	Yes
175	No	No	Male	69	<70	1313	Diabetic nephropathy	1.99	27.5772	No	Infection	Pneumoniae	Yes	Yes	No	No	No	No	6.12	7.93133	6.22	12.8	10.4	4.2	76.2	No	2.5	7.7	9.2	5.4	195.8		No	No	No	No						Yes	Yes	No	Yes	Yes	Yes	No	No
176	No	No	Male	80	≧80	179	Diabetic nephropathy	3.38	14.5539	No	Infection	Pneumoniae	Yes	Yes	No	No	No	No	11.04	3.98664	1.36	10	7.7	2.7	102.3	No	1.9	7.2	9.3	6.4	223.5		No	No	No	No						Yes	No	No	No	No	Yes	No	No
177	No	No	Male	84	≧80	1	Other	7.1	6.37172	Yes	Infection	Pneumoniae	Yes	Yes	No	No	No	No	7.1	6.37172	4.1	4.5	9.4	5.4	90.7	No	2	6.9	8.9	9.7	55.7		No	No	No	No						Yes	No	No	No	No	No	No	No
178	Yes	new-onset AF	Male	72	70-79	403	Nephrosclerosis	2.39	22.0051	No	Infection	Pneumoniae	Yes	Yes	No	No	No	No	6.95	6.81736	15.04	9	8.9	2.9	57.8	No	2.6	8.1	9.5	4		9	Yes	No	Yes	new-onset AF						Yes	No	No	No	No	No	No	No
179	No	No	Female	84	≧80	1180	Glomerulonephritis	1.25	31.933	No	Congestive heart failure	No	No	No	Yes	No	No	No	5.48	6.25104	0.42	7.2	10.9	2.8	96.2	Yes	3.1	7.7	8.6	6.1			No	No	No	No						Yes	Yes	No	Yes	No	Yes	No	Yes
180	Yes	new-onset AF	Male	52	<70	30	Diabetic nephropathy	8.74	5.82499	Yes	Ischemic heart disease	No	No	No	No	No	Yes	No	6.8	7.66556	1	6.1	7.7	5	84.6	No	1.8	6.9	9.1	2.8		29	Yes	No	Yes	new-onset AF						Yes	No	No	No	No	Yes	No	No
181	No	No	Male	69	<70	1379	Diabetic nephropathy	2.46	21.7726	No	Initiation of dialysis	No	No	No	No	No	No	No	8.28	5.69806	0.3	9.8	10	3.2	89.7	No	2.6	7.8	9.2	4.5	345.2		No	No	No	No						Yes	Yes	No	Yes	No	Yes	No	No
182	Yes	new-onset AF	Female	68	<70	489	Diabetic nephropathy	2.75	14.2432	No	Congestive heart failure	No	No	No	Yes	No	No	No	5.66	6.41114	0.27	8.9	9.7	4.1	70.3	Yes	3.6	7.6	8	4.7		0	Yes	No	Yes	new-onset AF						Yes	No	No	No	No	No	No	No
183	No	No	Female	71	70-79	1737	Glomerulonephritis	3.26	11.8243	No	Initiation of dialysis	No	No	No	No	No	No	No	12.67	2.62239	0.17	3.3	8.9	5.6	153	Yes	3.1	7.2	8.1	10.4	467.2		No	No	No	No						Yes	No	No	No	No	Yes	Yes	No
184	No	No	Female	65	<70	670	Diabetic nephropathy	2.01	20.3394	Yes	Congestive heart failure	No	No	No	Yes	No	No	No	5.97	6.12666	0.13	8.2	8.2	4	74.2	Yes	3.9	8.9	9	4.5	172.9		No	No	No	No						Yes	Yes	No	Yes	No	Yes	Yes	No
185	No	No	Male	83	≧80	610	Other	1.78	29.2487	No	Initiation of dialysis	No	No	No	No	No	No	No	7.86	5.7205	0.82	3.2	9.4	5	95.3	Yes	3.8	7.3	7.5	7.4	230.9		No	No	No	No						Yes	No	No	No	No	Yes	No	No
186	No	No	Male	89	≧80	391	Nephrosclerosis	2.87	16.9361	No	Initiation of dialysis	No	No	No	No	No	No	No	6.87	6.49675	0.16	2.8	9.9	3.9	71.1	No	2.7	7.9	9.2	4.7	144.7		No	No	No	No						Yes	No	No	No	No	Yes	No	No
187	No	No	Male	81	≧80	931	Nephrosclerosis	1.8	29.208	No	Congestive heart failure	No	No	No	Yes	No	No	No	7	6.53927	0.3	4.1	8.6	2.7	62.4	Yes	3	7.4	8.4	6			No	No	No	No						Yes	No	No	No	No	Yes	No	No
188	No	No	Male	76	70-79	5	Diabetic nephropathy	5.46	8.74016	No	Congestive heart failure	No	No	No	Yes	No	No	No	7.86	5.867	5.71	10.7	8.5	5.1	64.8	Yes	3.2	8.6	9.4	4.1			No	No	No	No						Yes	Yes	No	Yes	No	Yes	No	No
189	No	No	Male	58	<70	71	Diabetic nephropathy	4.85	10.7522	No	Congestive heart failure	No	No	No	Yes	No	No	No	8.5	5.81987	0.02	6.7	9.9	4.5	41.6	No	2.4	7.7	9.3	4.4	323.8		No	No	No	No						Yes	Yes	No	Yes	No	Yes	No	No
191	No	No	Male	70	70-79	351	Diabetic nephropathy	3.8	13.3588	No	Other	No	No	No	No	No	No	Yes	6.93	6.8944	0.02	6.7	10.9	6.7	74	Yes	3.6	8.3	8.7	5.4			No	No	No	No						Yes	No	No	No	No	No	No	No
192	No	No	Male	48	<70	87	Diabetic nephropathy	8.27	6.33191	No	Initiation of dialysis	No	No	No	No	No	No	No	16.64	2.94675	0.08	8.8	7.6	4.6	97.5	No	2.3	6.6	8.3	10.1			No	No	No	No	No	2013/X/X	4	No	1.07	Yes	No	No	No	No	Yes	No	Yes
193	No	No	Male	76	70-79	1873	Glomerulonephritis	1.89	28.4473	No	Initiation of dialysis	No	No	No	No	No	No	No	9.96	4.52806	0.04	4.1	9.8	4.9	83.8	Yes	3.7	7.8	8.1	7	508.6		No	No	No	No						Yes	No	No	No	No	No	No	Yes
194	Yes	new-onset AF	Male	69	<70	1147	Diabetic nephropathy	2.45	21.8698	No	Ischemic heart disease	No	No	No	No	No	Yes	No	6.53	7.38817	34.9	2.7	11.4	4.4	63.4	No	2.9	7.8	8.9	4.12	222.3	-1	Yes	No	Yes	new-onset AF						Yes	No	No	No	No	No	No	No
195	No	No	Male	86	≧80	1164	Other	2.42	20.7555	No	Initiation of dialysis	No	No	No	No	No	No	No	8.37	5.28614	0.02	8.3	9.1	5.6	71.9	Yes	3.9	9.1	9.2	5.2	140.4		No	No	No	No						Yes	Yes	No	Yes	No	No	No	No
196	No	No	Male	81	≧80	892	Nephrosclerosis	3.46	14.2896	No	Infection	Pneumoniae	Yes	Yes	No	No	No	No	7.18	6.36014	9.06	2.9	9.5	4	145.5	No	2.8	7.4	8.6	4.8	173.1		No	No	No	No						Yes	No	No	No	No	Yes	No	No
197	No	No	Female	87	≧80	1784	Diabetic nephropathy	1.9	20.0551	No	Initiation of dialysis	No	No	No	No	No	No	No	7.05	4.6977	0.06	5.6	9.4	3.2	86.9	Yes	3.5	8.8	9.3	5.2			No	No	No	No						Yes	No	No	No	No	Yes	No	No
198	No	No	Male	73	70-79	1764	Nephrosclerosis	1.92	28.1917	No	Initiation of dialysis	No	No	No	No	No	No	No	7.8	5.98517	0.07	5.4	10.9	4.6	100.6	Yes	3.2	6.1	6.9	7.2	254.6		No	No	No	No						Yes	Yes	No	Yes	No	Yes	No	Yes
199	No	No	Male	46	<70	2	Other	5.78	9.48508	Yes	Congestive heart failure	No	No	No	Yes	No	No	No	7.16	7.50439	0.11	5.3	8	5	55.6	No	2.6	8.4	9.8	4.7	247.1		No	No	No	No						Yes	No	No	No	No	Yes	No	No
200	No	No	Male	62	<70	269	Nephrosclerosis	4.48	11.505	No	Initiation of dialysis	No	No	No	No	No	No	No	10.32	4.61764	0.32	3.3	10.2	3.3	94.6	No	2.6	7	8.4	7.2			No	No	No	No						Yes	No	No	No	No	Yes	No	No
202	Yes	pre-existing AF	Male	68	<70	1701	Nephrosclerosis	2.06	26.7929	No	Initiation of dialysis	No	No	No	No	No	No	No	8.05	5.90107	0.03	4.7	10.2	4.1	81.8	Yes	3.6	7.5	7.9	5	269.9	1	Yes	Yes	No	pre-existing AF						Yes	No	No	No	No	Yes	No	No
203	No	No	Male	76	70-79	1708	Nephrosclerosis	2.1	25.3503	Yes	Infection	Enterocolitis	Yes	No	No	No	No	No	6.3	7.4736	12.24	10.9	7.5	4	152.3	No	2.6	8.5	9.9	5.9			No	No	No	No						Yes	No	No	No	No	No	No	No
204	No	No	Female	89	≧80	85	Diabetic nephropathy	3.86	9.02079	No	Initiation of dialysis	No	No	No	No	No	No	No	8.27	3.91941	0.02	3.6	9.7	2.9	30	No	2.2	7.7	9.5	2	177.3		No	No	No	No						Yes	No	No	No	No	Yes	No	No
205	No	No	Male	66	<70	0	Diabetic nephropathy	19.3	2.28661	Yes	Other	No	No	No	No	No	No	Yes	19.3	2.28661	1.23	10.5	6.7	4.5	152.1	No	2.9	6.8	7.9	8.2	363.4		No	No	No	No						Yes	No	No	No	No	No	No	No
206	No	No	Male	70	70-79	1233	Diabetic nephropathy	1.84	29.7857	No	Initiation of dialysis	No	No	No	No	No	No	No	12.65	3.56921	0.06	3.9	8.1	4.3	91.8	Yes	3.5	8.5	9	7.7	163.1		No	No	No	No	No					Yes	No	No	No	No	No	Yes	No
207	No	No	Male	78	70-79	1690	Diabetic nephropathy	2.09	25.2806	No	Other	No	No	No	No	No	No	Yes	9.8	4.57477	0.04	3.3	12.4	5.5	139.7	No	2.9	8.1	9.2	8.2	392.1		No	No	No	No						Yes	Yes	Yes	No	No	Yes	No	No
208	No	No	Male	80	≧80	34	Other	5.7	8.21652	No	Congestive heart failure	No	No	No	Yes	No	No	No	3.43	14.322	0.14	4.6	9.3	3.7	73.4	No	2.8	7.6	8.8	3.9	162.9		No	No	No	No						Yes	Yes	No	Yes	No	Yes	No	No
209	No	No	Female	63	<70	890	Glomerulonephritis	2.52	16.1059	No	Initiation of dialysis	No	No	No	No	No	No	No	6.63	5.51188	0.02	7	10.2	3.9	53.2	No	2.6	8.1	9.5	4.2	417.1		No	No	No	No						Yes	No	No	No	No	Yes	No	No
210	No	No	Male	72	70-79	1132	Diabetic nephropathy	2.3	23.1378	No	Other	No	No	No	No	No	No	Yes	8.69	5.339	0.24	8.6	8.6	4	80	Yes	3.2	6.9	7.7	6.3	236.4		No	No	No	No						Yes	No	No	No	No	Yes	No	Yes
211	No	No	Male	45	<70	250	Diabetic nephropathy	3.43	17.0027	No	Initiation of dialysis	No	No	No	No	No	No	No	11.12	4.66542	0.15	8	8.6	5.3	126.9	Yes	3.3	5.3	6	8.8	358.9		No	No	No	No						Yes	Yes	No	Yes	No	No	No	No
212	Yes	new-onset AF	Female	84	≧80	0	Diabetic nephropathy	9.8	3.30961	Yes	Congestive heart failure	No	No	No	Yes	No	No	No	9.8	3.30961	6.16	9	7.9	4.8	113.5	No	2.9	6.2	7.3	7.7		0	Yes	No	Yes	new-onset AF						Yes	No	No	No	No	Yes	No	Yes
213	No	No	Male	67	<70	363	Nephrosclerosis	6.6	7.39625	No	Initiation of dialysis	No	No	No	No	No	No	No	4.23	11.9812	0.78	4.7	8.1	4.6	74.7	Yes	3.2	7.7	8.5	4.9	171.8		No	No	No	No						Yes	No	No	No	No	Yes	No	No
214	No	No	Male	66	<70	176	Diabetic nephropathy	3.2	16.4007	Yes	Infection	Urinary tract infection	Yes	No	No	No	No	No	9.71	4.84814	4.47	16.7	9.4	5.2	130.3	No	2.2	8.1	9.9	7.4			No	No	No	No						Yes	No	No	No	No	Yes	No	No
217	No	No	Male	72	70-79	200	Nephrosclerosis	5.15	9.50109	No	Other	No	No	No	No	No	No	Yes	12.91	3.46253	0.02	9.2	10.7	3.2	109.6	Yes	3.2	7.3	8.1	5.6			No	No	No	No						Yes	Yes	No	Yes	No	Yes	No	No
218	No	No	Female	78	70-79	1428	Nephrosclerosis	3.13	11.9633	No	Other	No	No	No	No	No	No	Yes	7.78	4.35194	0.33	6.4	8.9	4.5	89.3	No	2.7	7.4	8.7	5.6	1128		No	No	No	No						Yes	No	No	No	No	No	Yes	No
219	Yes	new-onset AF	Female	84	≧80	861	Nephrosclerosis	1.97	19.2768	No	Initiation of dialysis	No	No	No	No	No	No	No	6.2	5.46137	0.02	6.4	9.1	4.3	116.4	Yes	3.1	6.2	7.1	6.6	395.4	-18	Yes	No	Yes	new-onset AF						Yes	No	No	No	No	Yes	No	No
220	Yes	new-onset AF	Male	70	70-79	1	Other	8.24	5.70472	Yes	Infection	Urinary tract infection	Yes	No	No	No	No	No	8.88	5.25648	12.85	35.1	9.4	5.9	138.8	No	1.8	7.2	9.4	6.8		0	Yes	No	Yes	new-onset AF						Yes	No	No	No	No	No	No	No
221	No	No	Male	70	70-79	98	Diabetic nephropathy	6.74	7.1073	No	Initiation of dialysis	No	No	No	No	No	No	No	11.26	4.05392	0.02	6.7	7.5	3.8	103.1	No	2.7	7.2	8.5	8.9			No	No	No	No						Yes	No	No	No	No	Yes	No	No
222	No	No	Female	92	≧80	834	Nephrosclerosis	2.73	13.1768	No	Other	No	No	No	No	No	No	Yes	5.24	6.39574	0.37	5.7	9	3.6	130.6	Yes	3.1	7.2	8.1	4.7			No	No	No	No						Yes	No	No	No	No	Yes	No	No
224	No	No	Female	82	≧80	816	Nephrosclerosis	2.01	18.9917	No	Initiation of dialysis	No	No	No	No	No	No	No	9.11	3.60968	0.57	6.3	9.1	4.2	67.4	No	2.9	7.1	8.2	6.9	443.9		No	No	No	No						Yes	No	No	No	No	No	No	No
225	No	No	Male	86	≧80	329	Nephrosclerosis	3.22	15.0822	No	Infection	Pneumoniae	Yes	Yes	No	No	No	No	16.22	2.56333	1.2	7	8.5	3.6	157.8	No	2.4	7.1	8.7	13.7	187.2		No	No	No	No						Yes	No	No	No	No	Yes	No	No
226	No	No	Male	72	70-79	1862	Nephrosclerosis	2.22	24.3603	No	Initiation of dialysis	No	No	No	No	No	No	No	9.64	4.76614	0.09	6.6	10	4.2	93.4	Yes	3.7	8.9	9.2	6	123		No	No	No	No						Yes	No	No	No	No	Yes	No	Yes
227	Yes	new-onset AF	Female	88	≧80	709	Nephrosclerosis	5.77	5.86839	No	Infection	Pneumoniae	Yes	Yes	No	No	No	No	5.55	6.08307	9.76	5.6	9.2	4	165.2	Yes	3.9	8.3	8.4	7.3	205.5	1	Yes	No	Yes	new-onset AF						Yes	No	No	No	No	Yes	No	No
228	No	No	Female	80	≧80	783	Diabetic nephropathy	5	7.05898	No	Infection	Pneumoniae	Yes	Yes	No	No	No	No	7.22	4.68835	16.18	13.9	9.5	4.3	81.9	No	2.7	10	11.3	7.2	50.2		No	No	No	No						Yes	Yes	No	Yes	No	Yes	No	Yes
231	No	No	Female	70	70-79	1453	Diabetic nephropathy	2.02	19.961	No	Congestive heart failure	No	No	No	Yes	No	No	No	6.65	5.33011	0.86	11.1	10	4.1	68.3	No	2.8	7.7	8.9	6.4			No	No	No	No						Yes	No	No	No	No	Yes	No	Yes
232	No	No	Female	40	<70	223	Nephrosclerosis	7.62	5.4319	No	Initiation of dialysis	No	No	No	No	No	No	No	14.26	2.71674	0.02	5.5	6.9	4.6	102.3	Yes	3.5	7.5	8	6.8	382.8		No	No	No	No						Yes	No	No	No	No	Yes	Yes	No
233	No	No	Male	86	≧80	440	Diabetic nephropathy	2.2	22.8796	No	Initiation of dialysis	No	No	No	No	No	No	No	7.88	4.17297	0.02	5.4	10	4.7	94	Yes	3.7	7.3	7.6	5.9	253.8		No	No	No	No						Yes	No	No	No	No	Yes	No	No
234	No	No	Female	91	≧80	1894	Nephrosclerosis	2.36	15.6056	No	Initiation of dialysis	No	No	No	No	No	No	No	8.7	3.6844	0.04	4.3	9	4.4	110.6	Yes	3.3	8.4	9.1	9.9	298.4		No	No	No	No						Yes	No	No	No	No	Yes	No	Yes
236	No	No	Female	57	<70	1038	Other	2.95	13.9722	No	Other	No	No	No	No	No	No	Yes	8.67	4.22977	6.63	7.7	7.3	4.1	131.1	Yes	4.2	6.4	6.4	8.2	632		No	No	No	No						Yes	No	No	No	No	No	No	Yes
237	No	No	Male	77	70-79	2235	Nephrosclerosis	1.77	30.5638	No	Ischemic heart disease	No	No	No	No	No	Yes	No	4.69	10.2829	2.75	5.4	8.8	5.8	107.7	No	2.6	7.7	9.1	5.2	257.6		No	No	No	No						Yes	No	No	No	No	Yes	No	Yes
239	Yes	pre-existing AF	Male	79	70-79	2234	Glomerulonephritis	1.86	28.7198	Yes	Infection	Enterocolitis	Yes	No	No	No	No	No	7.6	6.01967	4.8	7.1	10.9	5.3	74	No	2.6	8.7	10.1	2.5		1	Yes	Yes	No	pre-existing AF						Yes	No	No	No	No	Yes	No	No
240	Yes	pre-existing AF	Male	79	70-79	1478	Diabetic nephropathy	6.5	7.2499	No	Initiation of dialysis	No	No	No	No	No	No	No	7.97	5.71462	2.91	3.4	9.5	3	57.3	No	1.9	6.8	8.9	4.9		0	Yes	Yes	No	pre-existing AF						Yes	Yes	No	No	Yes	Yes	No	Yes
241	No	No	Female	81	≧80	2030	Glomerulonephritis	1.81	21.6149	No	Congestive heart failure	No	No	No	Yes	No	No	No	9.05	3.64869	0.15	6	7.7	3.5	58.4	Yes	3.1	7.4	8.3	5.4	125.7		No	No	No	No						Yes	No	No	No	No	Yes	No	No
242	No	No	Female	75	70-79	1907	Nephrosclerosis	2.68	14.4053	No	Congestive heart failure	No	No	No	Yes	No	No	No	6.91	5.01089	0.16	4.6	8.4	3.1	123.4	Yes	3.7	8.5	8.8	6.6	87.1		No	No	No	No						Yes	No	No	No	No	Yes	No	No
243	Yes	pre-existing AF	Male	88	≧80	67	Other	7.28	6.11735	No	Initiation of dialysis	No	No	No	No	No	No	No	8.86	4.93449	0.07	3.7	10.2	4.6	97.3	Yes	3.3	7.6	8.3	7	248.6	67	Yes	Yes	No	pre-existing AF						Yes	No	No	No	No	Yes	No	Yes
244	No	No	Male	56	<70	455	Diabetic nephropathy	3.31	16.5816	No	Initiation of dialysis	No	No	No	No	No	No	No	13.13	2.69982	0.41	11.1	10	4.1	82	Yes	3.6	7.4	7.8	8.4	496.4		No	No	No	No						Yes	No	No	No	No	Yes	No	Yes
245	No	No	Female	53	<70	88	Diabetic nephropathy	5.23	7.50824	Yes	Congestive heart failure	No	No	No	Yes	No	No	No	6.82	5.61589	0.54	4.9	9.5	4.8	56.8	No	2.8	7.5	8.7	7.4	164.4		No	No	No	No						Yes	Yes	Yes	No	No	Yes	No	Yes
246	No	No	Male	56	<70	1045	Glomerulonephritis	2.56	22.1983	Yes	Other	No	No	No	No	No	No	Yes	22.18	2.05868	0.04	6.9	8.9	5.9	146.2	Yes	3.9	6.6	6.7	16.6	360.4		No	No	No	No						Yes	No	No	No	No	Yes	No	Yes
249	No	No	Male	65	<70	576	Diabetic nephropathy	2.11	25.9814	No	Initiation of dialysis	No	No	No	No	No	No	No	11.39	3.02206	0.02	7	11.5	5.1	97.4	Yes	3.9	8	8.1	8.9	188.4		No	No	No	No						Yes	No	No	No	No	No	No	Yes
250	No	No	Male	84	≧80	1164	Nephrosclerosis	2.05	25.0615	No	Initiation of dialysis	No	No	No	No	No	No	No	7.22	6.25596	0.02	4.3	9.1	3.9	96.4	Yes	3.5	8.1	8.6	6.2	346.6		No	No	No	No	No	1988/X/X	33	Yes	0.91	Yes	No	No	No	No	Yes	No	No
252	No	No	Male	79	70-79	51	Nephrosclerosis	6.23	7.48192	No	Initiation of dialysis	No	No	No	No	No	No	No	7.01	6.57608	0.02	5.4	10.4	3.6	34.5	Yes	4.2	8.2	8.2	3.4			No	No	No	No						Yes	Yes	No	Yes	No	No	No	No
253	No	No	Male	74	70-79	1942	Diabetic nephropathy	1.35	41.4445	No	Initiation of dialysis	No	No	No	No	No	No	No	8.36	5.52635	0.04	8.3	10.4	4.5	100.8	No	2.7	7.9	9.2	6.6			No	No	No	No						Yes	No	No	No	No	Yes	No	No
254	Yes	new-onset AF	Male	58	<70	768	Diabetic nephropathy	1.91	30.1038	No	Infection	Acute cholangitis	Yes	No	No	No	No	No	9.91	4.92032	22.16	6.6	10.3	4.5	117.6	No	2.6	7.5	8.9	8.3		-27	Yes	No	Yes	new-onset AF						Yes	Yes	No	Yes	No	Yes	No	No
255	No	No	Female	79	70-79	2399	Other	0.99	42.4783	No	Initiation of dialysis	No	No	No	No	No	No	No	5.74	6.04752	0.07	3.5	10.9	4	126.5	Yes	3.3	8.8	9.5	5.9	211.9		No	No	No	No						Yes	Yes	Yes	No	No	Yes	No	Yes
256	No	No	Female	74	70-79	892	Diabetic nephropathy	1.74	22.9209	No	Hyperkalemia	No	No	No	No	Yes	No	No	7.52	4.58558	9.56	10.1	6.7	4.6	36.7	No	2.3	8.1	9.8	2.9	292.9		No	No	No	No	Yes					Yes	Yes	No	Yes	No	Yes	No	No
257	No	No	Female	73	70-79	626	Diabetic nephropathy	2.23	17.5424	No	Hyperkalemia	No	No	No	No	Yes	No	No	6	5.89352	0.4	5.8	8.3	7	118.6	No	2.8	7.5	8.7	7.5	326.4		No	No	No	No						Yes	No	No	No	No	Yes	No	No
259	No	No	Male	74	70-79	189	Diabetic nephropathy	3.08	16.5407	No	Initiation of dialysis	No	No	No	No	No	No	No	7.61	4.52628	0.02	6.5	9.6	3	46.7	No	2.2	7.5	9.3	3.7	290.3		No	No	No	No	Yes					Yes	Yes	No	No	Yes	Yes	No	No
261	No	No	Male	78	70-79	2329	Glomerulonephritis	1.23	45.5129	No	Congestive heart failure	No	No	No	Yes	No	No	No	8.76	5.17215	1.57	7	7.9	4.2	85.3	Yes	3.1	6.3	7.2	5.8	225.8		No	No	No	No						Yes	No	No	No	No	Yes	No	No
263	No	No	Male	63	<70	673	Diabetic nephropathy	2.22	24.9174	No	Initiation of dialysis	No	No	No	No	No	No	No	8.01	4.48189	0.2	9.4	10.2	5.1	66.3	Yes	3.3	8.3	9	5.8	403.4		No	No	No	No						Yes	No	No	No	No	Yes	No	Yes
264	No	No	Female	86	≧80	2038	Glomerulonephritis	0.84	49.3285	No	Initiation of dialysis	No	No	No	No	No	No	No	5.08	6.74575	0.21	4.2	9.4	5.5	68.6	Yes	3.1	8.2	9.1	5.1			No	No	No	No						Yes	Yes	No	Yes	No	Yes	No	Yes
265	No	No	Male	67	<70	103	Diabetic nephropathy	6.3	7.74889	No	Initiation of dialysis	No	No	No	No	No	No	No	8.41	4.1748	0.04	6.9	10.7	5	85	Yes	3.3	9.2	9.9	7.5	296.5		No	No	No	No						Yes	Yes	No	Yes	No	No	No	Yes
266	No	No	Male	46	<70	42	Other	2.98	19.5793	Yes	Other	No	No	No	No	No	No	Yes	8.24	4.75565	5.54	16.6	7.2	5.6	43.5	No	2.4	5.8	7.4	10.2			No	No	No	No						Yes	No	No	No	No	No	No	Yes
267	No	No	Female	86	≧80	211	Glomerulonephritis	5.51	6.17199	No	Initiation of dialysis	No	No	No	No	No	No	No	5.59	6.07542	6.46	5.4	7.3	2.9	34.3	No	2.5	8.1	9.6	3.4			No	No	No	No						Yes	No	No	No	No	Yes	No	No
269	No	No	Female	68	<70	279	Nephrosclerosis	3.56	10.6924	No	Initiation of dialysis	No	No	No	No	No	No	No	8.26	4.23975	0.12	5.7	7.1	4.1	88.9	Yes	3.2	8.3	9.1	6.4	363.5		No	No	No	No	No	1993/X/X	29	Yes	2.11	Yes	No	No	No	No	No	No	Yes
270	No	No	Female	76	70-79	208	Nephrosclerosis	3.73	9.83681	No	Initiation of dialysis	No	No	No	No	No	No	No	15.12	2.11945	9.24	9.4	6.7	4.4	144.6	No	2.4	6.3	7.9	11.7	320.9		No	No	No	No	No	2015-11-20	7	Yes	1.72	Yes	No	No	No	No	Yes	Yes	Yes
271	No	No	Female	67	<70	83	Diabetic nephropathy	5.61	6.50126	No	Initiation of dialysis	No	No	No	No	No	No	No	9.95	3.47332	0.2	9.7	8	3.2	59.3	No	1.8	7.1	9.3	8.9			No	No	No	No						Yes	Yes	No	Yes	No	Yes	No	Yes
272	No	No	Male	55	<70	159	Other	4.36	12.2665	Yes	Initiation of dialysis	No	No	No	No	No	No	No	3.93	13.7421	0.07	13.9	9.1	4.2	76	Yes	3.3	8.4	9.1	4.4			No	No	No	No						Yes	No	No	No	No	Yes	No	No
276	No	No	Male	76	70-79	2600	Glomerulonephritis	2.03	26.5248	No	Congestive heart failure	No	No	No	Yes	No	No	No	6	5.8258	1.84	8.9	8.5	4.8	87	Yes	3	8.5	9.5	4.6	178.1		No	No	No	No						Yes	No	No	No	No	Yes	No	No
279	No	No	Male	83	≧80	158	Nephrosclerosis	4.59	10.3398	Yes	Congestive heart failure	No	No	No	Yes	No	No	No	9.33	4.74216	0.08	10.9	9.1	6.3	87.6	Yes	3.4	8.8	9.4	9.2			No	No	No	No						Yes	Yes	No	Yes	No	Yes	No	No
280	No	No	Male	63	<70	1207	Diabetic nephropathy	2.49	22.1884	No	Initiation of dialysis	No	No	No	No	No	No	No	10.46	3.34709	0.02	5.8	9.1	3.6	79.5	Yes	3.1	8.1	9	4.9	215.6		No	No	No	No						Yes	No	No	No	No	Yes	No	Yes
282	No	No	Male	78	70-79	2013	Other	9.23	4.99823	No	Congestive heart failure	No	No	No	Yes	No	No	No	7.92	4.26786	0.2	4.2	11.9	5.4	55	Yes	3.2	8.2	9	4.5	372.8		No	No	No	No						Yes	No	No	No	No	No	No	No
283	No	No	Male	73	70-79	14	Nephrosclerosis	9.96	4.58071	Yes	Other	No	No	No	No	No	No	Yes	9.89	3.41136	5.3	11.7	8.3	3.5	57.8	No	2.6	6.6	8	3.6			No	No	No	No						Yes	No	No	No	No	No	No	Yes
284	No	No	Male	74	70-79	259	Diabetic nephropathy	3.53	14.2483	No	Initiation of dialysis	No	No	No	No	No	No	No	5.46	6.5086	0.37	6.5	9.6	4.7	65.3	No	2.9	7.9	9	4.6	224.5		No	No	No	No						Yes	No	No	No	No	No	No	Yes
285	No	No	Male	51	<70	2605	Glomerulonephritis	1.85	33.4076	No	Initiation of dialysis	No	No	No	No	No	No	No	10.19	3.65958	0.04	6.5	9.8	4.8	100.3	Yes	3.6	8.6	9	6.8	180		No	No	No	No						Yes	Yes	Yes	Yes	No	No	Yes	Yes
287	Yes	pre-existing AF	Male	87	≧80	3	Nephrosclerosis	5.82	7.84032	Yes	Congestive heart failure	No	No	No	Yes	No	No	No	6.1	5.50368	3.1	5.6	7.9	4.6	73.6	No	2.3	7.6	9.3	7.9		3	Yes	Yes	No	pre-existing AF						Yes	No	No	No	No	Yes	No	No
288	No	No	Male	85	≧80	97	Nephrosclerosis	2.76	17.9134	No	Initiation of dialysis	No	No	No	No	No	No	No	2.27	16.3384	0.2	3.8	10.4	4	79.8	No	2.9	8.1	9.2	3.6	80.5		No	No	No	No						Yes	No	No	No	No	Yes	No	No
289	No	No	Male	59	<70	176	Diabetic nephropathy	5.76	8.86472	No	Initiation of dialysis	No	No	No	No	No	No	No	8.84	4.10009	0.06	4.9	7.4	4.1	83.7	Yes	3.5	8.3	8.8	5.8	781.5		No	No	No	No						Yes	Yes	No	Yes	No	Yes	Yes	No
290	No	No	Male	87	≧80	2575	Nephrosclerosis	2.66	18.9145	No	Initiation of dialysis	No	No	No	No	No	No	No	8.53	5.16062	0.45	4.3	10.3	4.9	104.1	Yes	3	8	9	6.6			No	No	No	No						Yes	No	No	No	No	Yes	No	Yes
292	No	No	Male	71	70-79	645	Diabetic nephropathy	2.12	25.2953	Yes	Other	No	No	No	No	No	No	Yes	11.65	2.87458	0.82	7.4	9.6	5.5	96.5	No	1.7	5.2	7.5	8.7	192.1		No	No	No	No						Yes	No	No	No	No	No	No	No
293	Yes	pre-existing AF	Male	72	70-79	2560	Diabetic nephropathy	1.86	29.6926	No	Congestive heart failure	No	No	No	Yes	No	No	No	6.55	5.37556	5.54	16.3	10	4.7	89.8	No	2.5	7.5	9	6.9	338.8	-1	Yes	Yes	No	pre-existing AF						Yes	Yes	No	Yes	No	Yes	No	No
294	Yes	new-onset AF	Female	80	≧80	34	Other	5.03	6.96216	Yes	Infection	Pneumoniae	Yes	Yes	No	No	No	No	3.48	10.4177	3.98	10.3	10.2	5.3	73.6	Yes	3	8.5	9.5	3.2	90.8	8	Yes	No	Yes	new-onset AF						Yes	No	No	No	No	No	No	No
295	No	No	Male	74	70-79	2086	Glomerulonephritis	4.61	10.8588	No	Initiation of dialysis	No	No	No	No	No	No	No	6.09	5.77571	0.02	4.9	8.7	4.6	69.6	Yes	3.2	8.5	9.3	3.8	78.9		No	No	No	No						Yes	No	No	No	No	Yes	No	Yes
296	No	No	Female	70	70-79	998	Nephrosclerosis	2.49	15.7425	No	Initiation of dialysis	No	No	No	No	No	No	No	7.04	5.00793	0.08	6.3	9.5	4.3	86.5	Yes	4	10.4	10.4	4.9	314.4		No	No	No	No						Yes	No	No	No	No	Yes	No	No
297	No	No	Female	89	≧80	7	Glomerulonephritis	2.5	14.5086	Yes	Congestive heart failure	No	No	No	Yes	No	No	No	3.47	10.1356	0.03	9	8.3	4.9	94	No	1.7	7.4	9.7	6	20.5		No	No	No	No						Yes	Yes	No	Yes	No	No	No	No
298	No	No	Male	70	70-79	2	Other	2.52	20.851	Yes	Infection	Osteomyelitis	Yes	No	No	No	No	No	3.29	11.5104	7.54	6.2	9.9	3.4	109.7	No	1.6	7.3	7.4	1.6			No	No	No	No						Yes	No	No	No	No	No	No	No
299	No	No	Female	85	≧80	0	Other	6.26	5.3858	Yes	Congestive heart failure	No	No	No	Yes	No	No	No	6.26	5.3858	10.14	8.1	7.6	6.2	72.7	No	2.7	7.8	9.1	4.7	269.7		No	No	No	No						Yes	No	No	No	No	No	No	No
300	No	No	Male	82	≧80	1519	Other	2.36	21.7173	No	Initiation of dialysis	No	No	No	No	No	No	No	6.97	6.54697	0.02	3.7	7.5	3.5	97	Yes	3.4	8.6	9.2	4	377.7		No	No	No	No						Yes	No	No	No	No	Yes	No	No
301	Yes	pre-existing AF	Male	82	≧80	1622	Nephrosclerosis	2.84	17.8012	No	Initiation of dialysis	No	No	No	No	No	No	No	7.23	6.28984	0.02	5.9	10.5	5	103.6	Yes	3.9	8.5	8.6	6	315.7	-1	Yes	Yes	No	pre-existing AF						Yes	Yes	No	No	Yes	Yes	No	No
302	No	No	Male	81	≧80	1317	Diabetic nephropathy	2.26	22.7707	No	Initiation of dialysis	No	No	No	No	No	No	No	5.54	8.44631	0.02	5.4	7.7	4.7	47.9	Yes	3.2	7.9	8.7	4.1	296.2		No	No	No	No	No	1987/X/X	36	Yes	1.27	Yes	Yes	No	Yes	No	Yes	No	Yes
303	No	No	Male	59	<70	347	Diabetic nephropathy	4.63	11.3123	No	Initiation of dialysis	No	No	No	No	No	No	No	7.9	6.27427	3.63	3.9	8.6	4.7	89.4	No	2.6	5.6	7	6.9	261.5		No	No	No	No						Yes	Yes	No	Yes	No	Yes	No	Yes
304	No	No	Male	77	70-79	150	Nephrosclerosis	5.19	9.20419	No	Congestive heart failure	No	No	No	Yes	No	No	No	8.04	5.70202	0.21	9.1	11.8	5.1	119.5	Yes	3.9	9.1	9.2	6	500.5		No	No	No	No						Yes	Yes	No	No	Yes	Yes	Yes	Yes
305	No	No	Female	69	<70	132	Diabetic nephropathy	5.68	6.35974	No	Initiation of dialysis	No	No	No	No	No	No	No	6.23	5.74813	0.2	4.7	7.3	5.1	73.5	Yes	3.6	8.6	9	5.8			No	No	No	No						Yes	No	No	No	No	Yes	No	Yes
[truncated: 21 more columns]
